# Supplementary material for: Functional Characterization of OsWRKY7, a Novel WRKY Transcription Factor in Rice
Source: Life (Basel). 2025 Dec 2;15(12):1852. doi: 10.3390/life15121852 (PMC12734347; doi:10.3390/life15121852)
Supplement: Supplementary file 1 [file life-15-01852-s001.zip]

Archive with 1 entries (1 files):
- life-3994022-supplementary.pdf
